# Supplementary material for: Isotope systematics and chemical composition of tin ingots from Mochlos (Crete) and other Late Bronze Age sites in the eastern Mediterranean Sea: An ultimate key to tin provenance?
Source: PLoS One. 2019 Jun 26;14(6):e0218326. doi: 10.1371/journal.pone.0218326 (PMC6594607; doi:10.1371/journal.pone.0218326)
Supplement: S1 Table — (XLSX) [file pone.0218326.s001.xlsx]

## Sheet: Tabelle1
S1 Table. Conditions and parameters of the analytical facilities employed in the study.
Analytical method	Device type, company	Parameters and conditions
Optical microscopy	Axioskop 40, Zeiss	Bright field illumination and illumination under crossed polars
EDXRF	ARL Quant’X, Thermo Fisher Scientific	X-ray tube with Rh anode, two excitations: 28 kV, Pd filter, 900 s measuring time, 50 kV, Cu filter, 600 s measuring time, Peltier cooled Si(Li) detector, standard related quantification
SEM	EVO MA 25, Zeiss	Tungsten filament, 12–25 kV, high vacuum (10-5 Pa), no carbon coating, SE and BSE detectors, variable operating distances, software: SmartSEM V05.03.05
EDX	Quantax 400, Bruker AXS	Silicon drift detector, 100–250 s measuring time (mapping: 3600 s), standardless quantification, software: Esprit 1.9.4.3448
XRD	D8 Discover eco, Bruker AXS	X-ray tube with Cu anode, 30 kV, 33 mA, Ni filter, SDD 160, software: PANalytical BV, PDF 2
MC-ICP-MS	Neptune Plus, Thermo Scientific	See text and [71]
Q-ICP-MS	XSERIES 2, Thermo Scientific	RF power: 1400 W, cool gas: 13 l min-1, Aux gas 0.7 l min-1, sampler/skimmer cone: Ni (Xs), dwell time: 10 ms, mode: peak hopping (1 point per mass), readings: 100, replicates: 3, isotopes for quantification: 55Mn, 57Fe, 59Co, 60Ni, 63Cu, 66Zn, 75As, 93Nb, 107Ag, 111Cd, 113In, 121Sb, 126Te, 181Ta, 182W, 197Au, 206Pb, 209Bi; monitoring and interference correction masses: 27Al, 33S, 45Sc, 47Ti, 48T…
LA-Q-ICP-MS; LA unit	XSERIES 2, Thermo Scientific; Resolution M-50-E, Laser ATL	RF power: 1400W, cool gas: 13 l min-1, Aux gas: 0.7 l min-1, sampler/skimmer cone: Ni (Xs), dwell time: 10 ms, mode: Peak hopping (1 point per mass); gas blank ≥ 30 s; signal for quantification ≥ 40 s, software: Thermo PlasmaLab and in-house Excel spread sheet; isotopes for quantification: 55Mn, 57Fe, 59Co, 60Ni, 63Cu, 66Zn, 75As, 93Nb, 107Ag, 111Cd, 113In, 121Sb, 126Te, 181Ta, 182W, 197Au, 206Pb…
