# Supplementary material for: Isotope systematics and chemical composition of tin ingots from Mochlos (Crete) and other Late Bronze Age sites in the eastern Mediterranean Sea: An ultimate key to tin provenance?
Source: PLoS One. 2019 Jun 26;14(6):e0218326. doi: 10.1371/journal.pone.0218326 (PMC6594607; doi:10.1371/journal.pone.0218326)
Supplement: S2 Table — (XLSX) [file pone.0218326.s002.xlsx]

## Sheet: Tabelle1
S2 Table. Full tin isotope data (δ values) and standard deviations of all samples analysed in this study. Data given in ‰ relative to the Puratronic in-house standard. The last column report the data in ‰ u–1 (data: G. Brügmann).
Site	Lab. no.	δ116Sn/120Sn	2SD	δ117Sn/120Sn	2SD	δ118Sn/120Sn	2SD	δ119Sn/120Sn	2SD	δ122Sn/120Sn	2SD	δ124Sn/120Sn	2SD	δ124Sn/116Sn	2SD	δ122Sn/116Sn	2SD	δSn
Mochlos	MA-145558a	-0.10	0.01	-0.13	0.01	-0.05	0.004	-0.08	0.000	0.03	0.01	0.09	0.01	0.19	0.01	0.13	0.01	0.03
	MA-145558b	-0.08	0.02	-0.10	0.01	-0.04	0.01	-0.06	0.000	0.03	0.01	0.07	0.02	0.15	0.003	0.11	0.01	0.02
Haifa	MA-175618	-0.17	0.01	-0.14	0.01	-0.08	0.004	-0.05	0.01	0.08	0.01	0.15	0.01	0.33	0.01	0.25	0.01	0.04
	MA-175619	-0.19	0.02	-0.14	0.02	-0.09	0.01	-0.05	0.004	0.08	0.01	0.17	0.02	0.35	0.03	0.27	0.02	0.04
Hishuley Carmel	MA-175620	-0.16	0.01	-0.13	0.002	-0.08	0.004	-0.05	0.01	0.08	0.01	0.15	0.01	0.31	0.01	0.24	0.01	0.04
	MA-175621	-0.24	0.02	-0.19	0.02	-0.12	0.02	-0.07	0.002	0.11	0.01	0.22	0.03	0.45	0.05	0.34	0.03	0.06
	MA-175668	-0.25	0.02	-0.19	0.02	-0.12	0.01	-0.07	0.02	0.11	0.01	0.22	0.01	0.47	0.02	0.36	0.02	0.06
	MA-175669	-0.22	0.01	-0.17	0.01	-0.11	0.01	-0.06	0.01	0.10	0.03	0.19	0.01	0.41	0.02	0.31	0.03	0.05
	MA-175670	-0.18	0.01	-0.14	0.02	-0.08	0.01	-0.05	0.02	0.08	0.01	0.15	0.01	0.33	0.02	0.25	0.02	0.04
	MA-175671	-0.15	0.01	-0.11	0.01	-0.07	0.01	-0.04	0.003	0.06	0.01	0.13	0.01	0.28	0.02	0.21	0.001	0.03
	MA-175672	-0.16	0.01	-0.12	0.01	-0.08	0.01	-0.05	0.01	0.06	0.01	0.14	0.003	0.29	0.01	0.22	0.02	0.04
	MA-175673	-0.18	0.02	-0.14	0.01	-0.09	0.01	-0.05	0.01	0.08	0.02	0.15	0.02	0.33	0.03	0.26	0.03	0.04
	MA-175674	-0.23	0.01	-0.18	0.01	-0.11	0.001	-0.06	0.004	0.10	0.01	0.20	0.01	0.43	0.02	0.33	0.02	0.06
	MA-175675	-0.28	0.01	-0.22	0.01	-0.13	0.003	-0.07	0.004	0.12	0.01	0.25	0.02	0.52	0.03	0.40	0.02	0.07
	MA-175676	-0.10	0.03	-0.09	0.02	-0.05	0.01	-0.03	0.01	0.05	0.01	0.10	0.03	0.20	0.05	0.15	0.04	0.03
	MA-175677	-0.15	0.02	-0.13	0.02	-0.08	0.01	-0.05	0.01	0.07	0.01	0.14	0.02	0.30	0.03	0.22	0.03	0.04
	MA-175678	-0.17	0.02	-0.14	0.01	-0.08	0.01	-0.05	0.004	0.07	0.01	0.15	0.01	0.32	0.03	0.24	0.03	0.04
	MA-175679	-0.16	0.01	-0.13	0.01	-0.08	0.01	-0.05	0.004	0.08	0.02	0.16	0.02	0.32	0.03	0.24	0.03	0.04
Kfar Samir south	FG-883202	-0.16	0.01	-0.13	0.01	-0.08	0.003	-0.04	0.003	0.04	0.01	0.11	0.002	0.27	0.01	0.19	0.02	0.03
	FG-883204	-0.13	0.03	-0.11	0.03	-0.06	0.02	-0.04	0.01	0.05	0.01	0.11	0.03	0.24	0.05	0.18	0.04	0.03
	FG-883205	-0.07	0.01	-0.06	0.01	-0.04	0.002	-0.02	0.01	0.03	0.01	0.07	0.01	0.14	0.02	0.09	0.02	0.02
	FG-883206	-0.05	0.03	-0.05	0.02	-0.03	0.01	-0.02	0.01	0.03	0.01	0.05	0.03	0.11	0.06	0.08	0.04	0.01
	MA-176924	-0.10	0.01	-0.08	0.003	-0.05	0.01	-0.04	0.01	0.14	0.02	0.15	0.02	0.24	0.01	0.23	0.01	0.03
	MA-176925	-0.13	0.01	-0.11	0.01	-0.07	0.01	-0.04	0.01	0.16	0.02	0.18	0.02	0.31	0.03	0.29	0.02	0.04
	MA-176926	-0.20	0.01	-0.16	0.01	-0.10	0.004	-0.06	0.01	0.22	0.02	0.26	0.01	0.45	0.02	0.42	0.03	0.06
Uluburun	FG-883208	-0.45	0.01	-0.34	0.01	-0.22	0.01	-0.12	0.02	0.20	0.004	0.42	0.01	0.87	0.02	0.65	0.01	0.11
	FG-883209	-0.44	0.02	-0.34	0.02	-0.22	0.01	-0.12	0.01	0.20	0.003	0.41	0.01	0.86	0.03	0.65	0.02	0.11
	FG-883210	-0.38	0.004	-0.29	0.01	-0.19	0.01	-0.10	0.001	0.18	0.01	0.36	0.01	0.75	0.02	0.56	0.01	0.09
	FG-883211	-0.29	0.02	-0.22	0.002	-0.14	0.01	-0.08	0.01	0.14	0.02	0.27	0.02	0.56	0.04	0.43	0.03	0.07
