# Supplementary material for: Isotope systematics and chemical composition of tin ingots from Mochlos (Crete) and other Late Bronze Age sites in the eastern Mediterranean Sea: An ultimate key to tin provenance?
Source: PLoS One. 2019 Jun 26;14(6):e0218326. doi: 10.1371/journal.pone.0218326 (PMC6594607; doi:10.1371/journal.pone.0218326)
Supplement: S3 Table — (XLSX) [file pone.0218326.s003.xlsx]

## Sheet: Tabelle1
S3 Table. List of locations for the cassiterite samples used for comparison with the tin of the ingots in the study. Note that the coordinates for most of the locations are only approximate because of limited specifications in the collections from which they were obtained. Coordinates of sample locations that could not be identified are specified with ‘n. a.’ (not available).
No.	Lab. no. CEZA	Location	Region	Country	Latitude	Longitude	Collection/museum
1	FG-011052	Krásno nad Teplou	Slavkovský les	CZ	50.108333	12.805278	TUF
2	FG-011401	Krásno nad Teplou	Slavkovský les	CZ	50.108333	12.805278	TUF
3	FG-050671	Krásno nad Teplou	Slavkovský les	CZ	50.108333	12.805278	CEZA
4	FG-011393	Horni Slavkov	Slavkovský les	CZ	50.138611	12.799722	CEZA
5	FG-011406	Horni Slavkov	Slavkovský les	CZ	50.138611	12.799722	TUF
6	FG-011421	Horni Slavkov	Slavkovský les	CZ	50.138611	12.799722	TUF
7	FG-011424	Horni Slavkov	Slavkovský les	CZ	50.138611	12.799722	TUF
8	FG-011513	Horni Slavkov	Slavkovský les	CZ	50.138611	12.799722	MNF
9	FG-050673	Horni Slavkov	Slavkovský les	CZ	50.138611	12.799722	CEZA
10	FG-011003	Horni Slavkov	Slavkovský les	CZ	50.138611	12.799722	GR
11	FG-011423	Prameny	Slavkovský les	CZ	50.048889	12.726667	TUF
12	FG-011004	Horni Slavkov	Slavkovský les	CZ	50.138611	12.799722	CEZA
13	FG-011441	Altenberg	Eastern Erzgebirge	DE	50.764444	13.757778	TUF
14	FG-050685	Altenberg	Eastern Erzgebirge	DE	50.764444	13.757778	CEZA
15	MA-168276	Altenberg	Eastern Erzgebirge	DE	50.764444	13.757778	GCHD
16	FG-011512	Altenberg	Eastern Erzgebirge	DE	50.764444	13.757778	MNF
17	FG-011103	Krupka	Eastern Erzgebirge	CZ	50.684444	13.858056	GR
18	FG-011425	Krupka	Eastern Erzgebirge	CZ	50.684444	13.858056	TUF
19	FG-011420	Krupka	Eastern Erzgebirge	CZ	50.684444	13.858056	TUF
20	FG-011426	Krupka	Eastern Erzgebirge	CZ	50.684444	13.858056	TUF
21	FG-011427	Krupka	Eastern Erzgebirge	CZ	50.684444	13.858056	TUF
22	FG-050695	Krupka	Eastern Erzgebirge	CZ	50.684444	13.858056	CEZA
23	MA-168281	Krupka	Eastern Erzgebirge	CZ	50.684444	13.858056	GCHD
24	FG-011106	Cínovec	Eastern Erzgebirge	CZ	50.732222	13.765833	GR
25	FG-011107	Cínovec	Eastern Erzgebirge	CZ	50.732222	13.765833	GR
26	FG-011392	Cínovec	Eastern Erzgebirge	CZ	50.732222	13.765833	TUF
27	FG-011500	Cínovec	Eastern Erzgebirge	CZ	50.732222	13.765833	TUF
28	FG-050679	Zinnwald	Eastern Erzgebirge	DE	50.736389	13.765	CEZA
29	FG-050680	Zinnwald	Eastern Erzgebirge	DE	50.736389	13.765	CEZA
30	FG-050682	Zinnwald	Eastern Erzgebirge	DE	50.736389	13.765	CEZA
31	FG-050683	Zinnwald	Eastern Erzgebirge	DE	50.736389	13.765	CEZA
32	FG-011414	Ehrenfriedersdorf	Western Erzgebirge	DE	50.646111	12.969722	TUF
33	FG-011416	Ehrenfriedersdorf	Western Erzgebirge	DE	50.646111	12.969722	TUF
34	FG-011493	Ehrenfriedersdorf	Western Erzgebirge	DE	50.646111	12.969722	TUF
35	FG-011494	Ehrenfriedersdorf	Western Erzgebirge	DE	50.646111	12.969722	TUF
36	FG-011501	Ehrenfriedersdorf	Western Erzgebirge	DE	50.646111	12.969722	TUF
37	FG-011506	Ehrenfriedersdorf	Western Erzgebirge	DE	50.646111	12.969722	TUF
38	FG-050664	Ehrenfriedersdorf	Western Erzgebirge	DE	50.646111	12.969722	MH
39	FG-050665	Ehrenfriedersdorf	Western Erzgebirge	DE	50.646111	12.969722	CEZA
40	FG-050666	Ehrenfriedersdorf	Western Erzgebirge	DE	50.646111	12.969722	CEZA
41	FG-050667	Ehrenfriedersdorf	Western Erzgebirge	DE	50.646111	12.969722	CEZA
42	FG-050668	Ehrenfriedersdorf	Western Erzgebirge	DE	50.646111	12.969722	CEZA
43	FG-050672a	Ehrenfriedersdorf	Western Erzgebirge	DE	50.646111	12.969722	CEZA
44	FG-050672b	Ehrenfriedersdorf	Western Erzgebirge	DE	50.646111	12.969722	CEZA
45	MA-156073	Ehrenfriedersdorf	Western Erzgebirge	DE	50.646111	12.969722	TUF
46	FG-011434	near Geyer	Western Erzgebirge	DE	n. a.	n. a.	TUF
47	FG-011461	Geyer	Western Erzgebirge	DE	50.623611	12.924167	TUF
48	FG-011460	Geyer	Western Erzgebirge	DE	50.623611	12.924167	TUF
49	FG-011464	Geyer	Western Erzgebirge	DE	50.623611	12.924167	TUF
50	FG-011497	Geyer	Western Erzgebirge	DE	50.623611	12.924167	TUF
51	FG-011523	Pobershau (Marienberg)	Western Erzgebirge	DE	50.641389	13.218611	CEZA
52	MA-168277	Johanngeorgenstadt	Western Erzgebirge	DE	50.431111	12.723889	GCHD
53	MA-168278	Marienberg	Western Erzgebirge	DE	50.651389	13.159722	GCHD
54	MA-168279	Neudorf	Western Erzgebirge	DE	50.481711	12.973972	GCHD
55	MA-168280	Schwarzenberg	Western Erzgebirge	DE	50.545278	12.779167	GCHD
56	FG-011505	Pöhla	Western Erzgebirge	DE	50.507726	12.807988	TUF
57	FG-011397	Abertamy-Hřebečná	Western Erzgebirge	CZ	50.382222	12.831389	TUF
58	FG-011398	Abertamy-Hřebečná	Western Erzgebirge	CZ	50.382222	12.831389	TUF
59	FG-011043	Horni Blatná	Western Erzgebirge	CZ	50.390833	12.769722	CEZA
60	FG-011396	Přebuz	Western Erzgebirge	CZ	50.365833	12.620278	TUF
61	FG-011399	Přebuz	Western Erzgebirge	CZ	50.365833	12.620278	TUF
62	FG-011402	Přebuz	Western Erzgebirge	CZ	50.365833	12.620278	TUF
63	FG-050669	Am Auersberg (Eibenstock-Wildenthal)	Western Erzgebirge	DE	50.450833	12.636111	CEZA
64	FG-050674	Am Auersberg (Eibenstock-Wildenthal)	Western Erzgebirge	DE	50.450833	12.636111	CEZA
65	FG-050675	Am Auersberg (Eibenstock-Wildenthal)	Western Erzgebirge	DE	50.450833	12.636111	CEZA
66	FG-010997	Černý Potok (near Kryštofovy Hamry)	Western Erzgebirge	CZ	50.49671	13.082753	CEZA
67	FG-010999	Černý Potok (near Kryštofovy Hamry)	Western Erzgebirge	CZ	50.49671	13.082753	CEZA
68	FG-011001	Černý Potok (near Kryštofovy Hamry)	Western Erzgebirge	CZ	50.49671	13.082753	CEZA
69	FG-011002	Černý Potok (near Kryštofovy Hamry)	Western Erzgebirge	CZ	50.49671	13.082753	CEZA
70	FG-010992	Chaloupky (near Přebuz)	Western Erzgebirge	CZ	50.373145	12.659309	CEZA
71	FG-010993	Chaloupky (near Přebuz)	Western Erzgebirge	CZ	50.373145	12.659309	CEZA
72	FG-010994	Chaloupky (near Přebuz)	Western Erzgebirge	CZ	50.373145	12.659309	CEZA
73	FG-010995	Chaloupky (near Přebuz)	Western Erzgebirge	CZ	50.373145	12.659309	CEZA
74	FG-010996	Chaloupky (near Přebuz)	Western Erzgebirge	CZ	50.373145	12.659309	CEZA
75	FG-010978	Bystry potok	Western Erzgebirge	CZ	n. a.	n. a.	CEZA
76	FG-010983	Bystry potok	Western Erzgebirge	CZ	n. a.	n. a.	CEZA
77	FG-010986	Bystry potok	Western Erzgebirge	CZ	n. a.	n. a.	CEZA
78	FG-010987	Bystry potok	Western Erzgebirge	CZ	n. a.	n. a.	CEZA
79	FG-010989	Bystry potok	Western Erzgebirge	CZ	n. a.	n. a.	CEZA
80	FG-050687	Gottesberg (Muldenhammer)	Vogtland	DE	50.421408	12.491741	CEZA
81	FG-050688	Mühlleithen (Klingenthal)	Vogtland	DE	50.409167	12.488333	CEZA
82	FG-050688a	Mühlleithen (Klingenthal)	Vogtland	DE	50.409167	12.488333	CEZA
83	FG-050688b	Mühlleithen (Klingenthal)	Vogtland	DE	50.409167	12.488333	CEZA
84	FG-050688c	Mühlleithen (Klingenthal)	Vogtland	DE	50.409167	12.488333	CEZA
85	FG-050689	Mühlleithen (Klingenthal)	Vogtland	DE	50.409167	12.488333	CEZA
86	FG-050690a	Mühlleithen (Klingenthal)	Vogtland	DE	50.409167	12.488333	CEZA
87	FG-050690b	Mühlleithen (Klingenthal)	Vogtland	DE	50.409167	12.488333	CEZA
88	FG-050691	Mühlleithen (Klingenthal)	Vogtland	DE	50.409167	12.488333	CEZA
89	FG-050692	Gottesberg	Vogtland	DE	50.421408	12.491741	CEZA
90	FG-050693	Gottesberg	Vogtland	DE	50.421408	12.491741	CEZA
91	FG-011404	Vernéřov (Aš)	Vogtland	CZ	50.220556	12.231389	TUF
92	MA-147429	Rudolfstein	Fichtelgebirge	DE	50.072	11.8768	SM
93	MA-081254	Schönlind	Fichtelgebirge	DE	50.083818	11.860472	SM
94	MA-147430	Weißenhaid	Fichtelgebirge	DE	50.083838	11.855735	SM
95	MA-147432	Seehaus (Tröstau)	Fichtelgebirge	DE	50.032055	11.871087	SM
96	MA-081256	Zinnschützweiher (Tröstau)	Fichtelgebirge	DE	50.026361	11.901417	SM
97	MA-081257	Kirchenlamitz	Fichtelgebirge	DE	50.151667	11.950556	SM
98	MA-081258	Neuhaus an der Eger	Fichtelgebirge	DE	50.105	12.166944	SM
99	MA-081252	Seehaus (Tröstau)	Fichtelgebirge	DE	50.032055	11.871087	SM
100	MA-081253	Rudolfstein bei Weißenstadt	Fichtelgebirge	DE	50.072	11.8768	SM
101	MA-170722	Seehaus (Tröstau)	Fichtelgebirge	DE	50.108333	12.805278	FGM
102	MA-080513	Botallack Mine	Land's End Granite	GB	50.143051	-5.692360	TUF
103	MA-080519	Botallack Mine	Land's End Granite	GB	50.143051	-5.692360	TUF
104	MA-080521	Botallack Mine	Land's End Granite	GB	50.143051	-5.692360	TUF
105	MA-080522	Botallack Mine	Land's End Granite	GB	50.143051	-5.692360	TUF
106	MA-080523	Botallack Mine	Land's End Granite	GB	50.143051	-5.692360	TUF
107	MA-080518a	Botallack Mine	Land's End Granite	GB	50.143051	-5.692360	TUF
108	MA-080518b	Botallack Mine	Land's End Granite	GB	50.143051	-5.692360	TUF
109	MA-080518c	Botallack Mine	Land's End Granite	GB	50.143051	-5.692360	TUF
110	MA-080518d	Botallack Mine	Land's End Granite	GB	50.143051	-5.692360	TUF
111	MA-080518e	Botallack Mine	Land's End Granite	GB	50.143051	-5.692360	TUF
112	MA-080518f	Botallack Mine	Land's End Granite	GB	50.143051	-5.692360	TUF
113	FG-011508	Botallack Mine	Land's End Granite	GB	50.143051	-5.692360	CEZA
114	MA-080520	Botallack Mine	Land's End Granite	GB	50.143051	-5.692360	TUF
115	MA-080509	‘St. Just Mine’ (unspecific)	Land's End Granite	GB	n. a.	n. a.	TUF
116	MA-156058	Wheal Bellan Mine	Land's End Granite	GB	50.120278	-5.696389	RT
117	MA-156063	North Levant Mine	Land's End Granite	GB	50.146373	-5.673337	HK
118	MA-156064	Levant Mine	Land's End Granite	GB	50.152222	-5.685556	HK
119	MA-156071	Carn Escalls Mine	Land's End Granite	GB	50.112483	-5.694676	HK
120	MA-160207	Balleswidden Mine	Land's End Granite	GB	50.118813	-5.654790	DF
121	MA-080869a	Penzance	Land's End Granite	GB	n. a.	n. a.	TUF
122	MA-080869b	Penzance	Land's End Granite	GB	n. a.	n. a.	TUF
123	MA-080870	Penzance	Land's End Granite	GB	n. a.	n. a.	TUF
124	MA-080866	‘St. Ives’ (unspecific)	Land's End Granite	GB	n. a.	n. a.	TUF
125	MA-160208	Kelynack Moor Alluvials	Land's End Granite	GB	50.111569	-5.677682	DF
126	MA-156060	Wheal Maid Mine	Carnmenellis Granite	GB	50.235067	-5.163907	HK
127	MA-081297a	Wheal Pendarves Mine	Carnmenellis Granite	GB	50.198056	-5.298611	GB
128	MA-081297b	Wheal Pendarves Mine	Carnmenellis Granite	GB	50.198056	-5.298611	GB
129	MA-081297c	Wheal Pendarves Mine	Carnmenellis Granite	GB	50.198056	-5.298611	GB
130	MA-081297d	Wheal Pendarves Mine	Carnmenellis Granite	GB	50.198056	-5.298611	GB
131	MA-081297e	Wheal Pendarves Mine	Carnmenellis Granite	GB	50.198056	-5.298611	GB
132	MA-081297f	Wheal Pendarves Mine	Carnmenellis Granite	GB	50.198056	-5.298611	GB
133	MA-160210	Pendarves Mine (Tryphena Lode)	Carnmenellis Granite	GB	50.201944	-5.290703	DF
134	MA-080504	‘Redruth Mine‘ (unspecific)	Carnmenellis Granite	GB	n. a.	n. a.	TUF
135	MA-080878	‘Scorrier Mine‘ (unspecific)	Carnmenellis Granite	GB	n. a.	n. a.	TUF
136	MA-080881a	Carnon river (near Truro)	Carnmenellis Granite	GB	n. a.	n. a.	TUF
137	MA-080881b	Carnon river (near Truro)	Carnmenellis Granite	GB	n. a.	n. a.	TUF
138	MA-080881c	Carnon river (near Truro)	Carnmenellis Granite	GB	n. a.	n. a.	TUF
139	FG-011123	Carnon River	Carnmenellis Granite	GB	n. a.	n. a.	GR
140	FG-011126	Carnon Wakes Flock, Carnon Valley	Carnmenellis Granite	GB	n. a.	n. a.	GR
141	MA-080510a	‘St. Agnes Mine’ (unspecific)	St. Agnes Granite	GB	n. a.	n. a.	TUF
142	MA-080510b	‘St. Agnes Mine’ (unspecific)	St. Agnes Granite	GB	n. a.	n. a.	TUF
143	MA-080511a	‘St. Agnes Mine’ (unspecific)	St. Agnes Granite	GB	n. a.	n. a.	TUF
144	MA-080511b	‘St. Agnes Mine’ (unspecific)	St. Agnes Granite	GB	n. a.	n. a.	TUF
145	MA-080508a	‘St. Agnes Mine’ (unspecific)	St. Agnes Granite	GB	n. a.	n. a.	TUF
146	MA-080508b	‘St. Agnes Mine’ (unspecific)	St. Agnes Granite	GB	n. a.	n. a.	TUF
147	FG-011120	Wheal Kitty Mine	St. Agnes Granite	GB	50.313333	-5.194167	GR
148	MA-080874	Wheal Kitty Mine	St. Agnes Granite	GB	50.313333	-5.194167	TUF
149	MA-152972	Wheal Kitty Mine	St. Agnes Granite	GB	50.313333	-5.194167	GB
150	MA-156061	Unknown location	St. Agnes Granite	GB	n. a.	n. a.	HK
151	MA-156066	Wheal Vottle Mine	St. Agnes Granite	GB	50.320806	-5.202335	HK
152	MA-161102	Trevaunance Mine	St. Agnes Granite	GB	50.312778	-5.215278	JE
153	MA-156069a	Blue Hills Mine	St. Agnes Granite	GB	50.320337	-5.192422	HK
154	MA-156059	Cligga Head Mine?	Cligga Head Granite	GB	50.338889	-5.177778	HK
155	MA-160218	Cligga Head Mine	Cligga Head Granite	GB	50.338889	-5.177778	DF
156	MA-082550	Cligga Head Mine	Cligga Head Granite	GB	50.338889	-5.177778	GB
157	MA-082569	Cligga Head Mine	Cligga Head Granite	GB	50.338889	-5.177778	GB
158	MA-160222	Old Beam Mine	St. Austell Granite	GB	50.369879	-4.901778	DF
159	MA-160220	Egloshellen Mine	St. Austell Granite	GB	50.339444	-4.882222	DF
160	MA-160221	Bunny Mine (formerly Wheal Eliza Mine)	St. Austell Granite	GB	50.381111	-4.803611	DF
161	MA-160219	Goss Moor Mine	St. Austell Granite	GB	50.397099	-4.887594	DF
162	FG-011125	Treliver (near Ruthvoes)	St. Austell Granite	GB	50.408060	-4.930349	GR
163	MA-081292	Happy-Union/Wheal Virgin Mine (Pentewan)	St. Austell Granite	GB	50.292	-4.783	TUF
164	MA-156057	Drakewells Mine	Hingston Down Granite	GB	50.514167	-4.223056	RT
165	MA-160223	Drakewells Mine	Hingston Down Granite	GB	50.514167	-4.223056	DF
166	FG-011142	Hingston Down Quarry	Hingston Down Granite	GB	50.524444	-4.244722	GR
167	FG-011143	Hingston Down Quarry	Hingston Down Granite	GB	50.524444	-4.244722	GR
168	MA-156070	West Vitifer Mine	Dartmoor Granite	GB	50.629330	-3.867983	HK
169	MA-160224	Hemerdon Mine	Dartmoor Granite	GB	50.407489	-4.009853	DF
170	MA-162664	Hemerdon Mine	Dartmoor Granite	GB	50.407489	-4.009853	OB
171	MA-162660	South Birch Tor Mine	Dartmoor Granite	GB	50.61153	-3.85597	OB
172	MA-162667	North Dartmoor	Dartmoor Granite	GB	n. a.	n. a.	OB
173	MA-175683	Pollaphuca tributary	Mourne Mountains	GB	54.191468	-5.988918	NM
174	MA-175684	Shankys river upper	Mourne Mountains	GB	54.160441	-6.126707	NM
175	MA-175685	Leitrim river upper headwaters	Mourne Mountains	GB	54.163580	-6.143716	NM
176	MA-175686	Round Seefin, Annalong River tributary	Mourne Mountains	GB	54.133498	-5.919804	NM
177	MA-176074	Round Seefin, Annalong River tributary	Mourne Mountains	GB	54.133498	-5.919804	NM
178	MA-153247	Piriac-sur-Mer	Brittany	FR	47.380833	-2.545	GT
179	MA-181870	Piriac-sur-Mer	Brittany	FR	47.380833	-2.545	ST
180	MA-153248	Ruscumunoc	Brittany	FR	48.41889	-4.79194	GT
181	MA-153252	Treguennec	Brittany	FR	47.88333	-4.33333	GT
182	MA-156052	Saint-Renan	Brittany	FR	48.43333	-4.61667	BGR
183	MA-178297	Saint-Renan	Brittany	FR	48.43333	-4.61667	AG
184	MA-156053	Quily	Brittany	FR	47.88667	-2.47306	BGR
185	MA-156054	Quily	Brittany	FR	47.88667	-2.47306	GK
186	MA-170608	Quily	Brittany	FR	47.88667	-2.47306	FXC
187	MA-178294	Quily	Brittany	FR	47.88667	-2.47306	AG
188	MA-168286	La Villeder	Brittany	FR	47.87056	-2.47500	GCUH
189	FG-011109	Penfeunteun	Brittany	FR	48.47215	-4.49493	CEZA
190	MA-178293	Saint-Servant	Brittany	FR	47.916111	-2.511389	AG
191	MA-178295	Nozay (Le Bé mine)	Brittany	FR	47.55982	-1.57281	AG
192	MA-178296	Abbaretz (Le Bois Vert mine)	Brittany	FR	47.56171	-1.54409	AG
193	MA-080498	‘Brittany’	Brittany	FR	n. a.	n. a.	CEZA
194	MA-080499	‘Brittany’	Brittany	FR	n. a.	n. a.	CEZA
195	MA-080500	‘Brittany’	Brittany	FR	n. a.	n. a.	CEZA
196	MA-160002	Montebras Mine	Massif Central	FR	46.32000	2.30250	CV
197	MA-160003	Montebras Mine	Massif Central	FR	46.32000	2.30250	CV
198	MA-160004	Montebras Mine	Massif Central	FR	46.32000	2.30250	CV
199	MA-160005	Montebras Mine	Massif Central	FR	46.32000	2.30250	CV
200	MA-160006	Montebras Mine	Massif Central	FR	46.32000	2.30250	CV
201	MA-160007	Montebras Mine	Massif Central	FR	46.32000	2.30250	CV
202	MA-160008	Montebras Mine	Massif Central	FR	46.32000	2.30250	CV
203	MA-170600	Montebras Mine	Massif Central	FR	46.32000	2.30250	FXC
204	MA-170601	Montebras Mine	Massif Central	FR	46.32000	2.30250	FXC
205	MA-080493	Montebras Mine	Massif Central	FR	46.32000	2.30250	CEZA
206	MA-160009	Échassières	Massif Central	FR	46.185278	2.935278	CV
207	MA-170598	Sauvagnac	Massif Central	FR	45.749722	0.648889	FXC
208	MA-170599	Sauvagnac	Massif Central	FR	45.749722	0.648889	FXC
209	MA-170602	Volondat	Massif Central	FR	46.075752	1.524808	FXC
210	MA-170603	Volondat	Massif Central	FR	46.075752	1.524808	FXC
211	MA-170604	Jouhe (near Vaulry)	Massif Central	FR	46.04038	1.06294	FXC
212	MA-170605	Jouhe (near Vaulry)	Massif Central	FR	46.04038	1.06294	FXC
213	MA-170606	Vaulry	Massif Central	FR	46.023887	1.084841	FXC
214	MA-170607	Vaulry	Massif Central	FR	46.023887	1.084841	FXC
215	MA-061430	Perdu Cara Mine	Sardinia	IT	39.45928	8.54162	CEZA
216	FG-040671	Perdu Cara Mine	Sardinia	IT	39.45928	8.54162	CEZA
217	FG-993120	Villacidro	Sardinia	IT	39.45	8.733333	UZ
218	MA-175694	Canale Serci	Sardinia	IT	39.38968	8.67534	UZ
219	MA-175695	Canale Serci	Sardinia	IT	39.38968	8.67534	UZ
220	MA-175696	Canale Serci	Sardinia	IT	39.38968	8.67534	UZ
221	MA-061429	Monte Valerio	Monte Valerio	IT	43.04831	10.58573	CEZA
222	MA-080789	Monte Valerio	Monte Valerio	IT	43.04831	10.58573	CEZA
223	MA-080790	Monte Valerio	Monte Valerio	IT	43.04831	10.58573	CEZA
224	MA-155140	Mount Bukulja (Cigankulje river near Garaši)	Mount Bukulja	RS	44.283333	20.466667	ZK/MR
225	MA-155141	Mount Bukulja (Cigankulje river near Garaši)	Mount Bukulja	RS	44.283333	20.466667	ZK/MR
226	MA-154228	Kani Nukra (Koninugra)	Hissar Range	TJ	39.303771	67.938711	CEZA
227	MA-154217	Mušiston	Hissar Range	TJ	39.309335	67.972979	CEZA
228	MA-154219	Mušiston	Hissar Range	TJ	39.309335	67.972979	CEZA
229	MA-154220	Mušiston	Hissar Range	TJ	39.309335	67.972979	CEZA
230	MA-154221	Mušiston	Hissar Range	TJ	39.309335	67.972979	CEZA
231	MA-154222	Mušiston	Hissar Range	TJ	39.309335	67.972979	CEZA
232	MA-154237	Mušiston	Hissar Range	TJ	39.309335	67.972979	CEZA
233	MA-154238	Mušiston	Hissar Range	TJ	39.309335	67.972979	CEZA
234	MA-154239	Mušiston	Hissar Range	TJ	39.309335	67.972979	CEZA
235	MA-154240	Mušiston	Hissar Range	TJ	39.309335	67.972979	CEZA
236	MA-154249	Mušiston	Hissar Range	TJ	39.309335	67.972979	CEZA
237	MA-154252	Mušiston	Hissar Range	TJ	39.309335	67.972979	CEZA
238	MA-154272	Mušiston	Hissar Range	TJ	39.309335	67.972979	CEZA
239	MA-154273	Mušiston	Hissar Range	TJ	39.309335	67.972979	CEZA
240	MA-154278	Mušiston	Hissar Range	TJ	39.309335	67.972979	CEZA
241	MA-154297	Mušiston	Hissar Range	TJ	39.309335	67.972979	CEZA
242	MA-154434	Mušiston	Hissar Range	TJ	39.309335	67.972979	CEZA
243	MA-154223	Mušiston	Hissar Range	TJ	39.309335	67.972979	CEZA
244	MA-154231	Mušiston	Hissar Range	TJ	39.309335	67.972979	CEZA
245	MA-154232	Mušiston	Hissar Range	TJ	39.309335	67.972979	CEZA
246	MA-154232	Mušiston	Hissar Range	TJ	39.309335	67.972979	CEZA
247	MA-154233	Mušiston	Hissar Range	TJ	39.309335	67.972979	CEZA
248	MA-154244	Mušiston	Hissar Range	TJ	39.309335	67.972979	CEZA
249	MA-154255	Mušiston	Hissar Range	TJ	39.309335	67.972979	CEZA
250	MA-154259	Mušiston	Hissar Range	TJ	39.309335	67.972979	CEZA
251	MA-154263	Mušiston	Hissar Range	TJ	39.309335	67.972979	CEZA
252	MA-154281	Mušiston	Hissar Range	TJ	39.309335	67.972979	CEZA
253	MA-154294	Takfon	Hissar Range	TJ	39.205010	68.625090	CEZA
254	MA-175688	Takfon	Hissar Range	TJ	39.205010	68.625090	FMM
255	FG-001701	Buguchijilga	Pamir Mountains	TJ	38.050037	73.416624	SN
256	FG-992580	Buguchijilga	Pamir Mountains	TJ	38.050037	73.416624	SN
257	FG-001705	Ghilnoye	Pamir Mountains	TJ	37.687737	73.415386	SN
258	FG-992581	Ghilnoye	Pamir Mountains	TJ	37.687737	73.415386	SN
259	FG-001706	Eli-su	Pamir Mountains	TJ	38.149079	73.624618	CEZA
260	FG-001700	Trezubets	Pamir Mountains	TJ	38.000107	73.299920	SN
261	FG-001703	Trezubets	Pamir Mountains	TJ	38.000107	73.299920	SN
262	FG-001704	Trezubets	Pamir Mountains	TJ	38.000107	73.299920	SN
263	FG-992579	Trezubets	Pamir Mountains	TJ	38.000107	73.299920	SN
264	MA-152426a	Lapas	Zeravšan valley	UZ	39.779983	65.677617	CEZA
265	MA-152426b	Lapas	Zeravšan valley	UZ	39.779983	65.677617	CEZA
266	MA-152426c	Lapas	Zeravšan valley	UZ	39.779983	65.677617	CEZA
267	MA-152426	Lapas	Zeravšan valley	UZ	39.779983	65.677617	CEZA
268	MA-175690	Karasa river (Karasa Mine)	?	KG	n. a.	n. a.	FMM
269	MA-175691	Sary-Djaz	Sary-Djaz Mountains	KG	42.398143	79.505053	FMM
270	MA-151011	Askaraly mine	Delgebetej Mountains	KZ	49.9574	81.0643	DBM
271	MA-175692	Cherdoyek	Cherdoyek	KZ	n. a.	n. a.	FMM
272	MA-150418	Shahr-e Bala-ye Khavat	Shahr-e Bala-ye Khavat	AF	n. a.	n. a.	FD
273	MA-161100	Alingar/Alishang	Hindu Kush	AF	34.877778	70.28	AA
274	MA-161101	Alingar/Alishang	Hindu Kush	AF	34.877778	70.28	AA
275	MA-161098	Alingar/Alishang	Hindu Kush	AF	34.877778	70.28	AA
276	MA-161099	Alingar/Alishang	Hindu Kush	AF	34.877778	70.28	AA
277	MA-161100	Alingar/Alishang	Hindu Kush	AF	34.877778	70.28	AA
278	MA-161101	Alingar/Alishang	Hindu Kush	AF	34.877778	70.28	AA
279	MA-161760	Dara-i-Pech	Hindu Kush	AF	34.952778	70.819722	IM
280	MA-161764	Dara-i-Pech	Hindu Kush	AF	34.952778	70.819722	IM
281	MA-161763	Dara-i-Pech	Hindu Kush	AF	34.952778	70.819722	IM
282	MA-161756	Dara-i-Pech	Hindu Kush	AF	34.952778	70.819722	IM
283	MA-161757	Dara-i-Pech	Hindu Kush	AF	34.952778	70.819722	IM
284	MA-161758	Dara-i-Pech	Hindu Kush	AF	34.952778	70.819722	IM
285	MA-161759	Dara-i-Pech	Hindu Kush	AF	34.952778	70.819722	IM
286	MA-168029	Grangal Mine	Hindu Kush	AF	34.992184	70.902954	AA
287	MA-168033	Grangal Mine	Hindu Kush	AF	34.992184	70.902954	AA
288	MA-168035	Grangal Mine	Hindu Kush	AF	34.992184	70.902954	AA
289	MA-168046	Grangal Mine	Hindu Kush	AF	34.992184	70.902954	AA
290	MA-168047	Grangal Mine	Hindu Kush	AF	34.992184	70.902954	AA
291	MA-168018	Grangal Mine	Hindu Kush	AF	34.992184	70.902954	AA
292	MA-168024	Grangal Mine	Hindu Kush	AF	34.992184	70.902954	AA
293	MA-168034	Grangal Mine	Hindu Kush	AF	34.992184	70.902954	AA
294	MA-168039	Grangal Mine	Hindu Kush	AF	34.992184	70.902954	AA
295	MA-168048	Grangal Mine	Hindu Kush	AF	34.992184	70.902954	AA
296	MA-168011	Paprok Mine	Hindu Kush	AF	35.50556	71.08056	AA
297	MA-168012	Paprok Mine	Hindu Kush	AF	35.50556	71.08056	AA
298	MA-168015	Paprok Mine	Hindu Kush	AF	35.50556	71.08056	AA
299	MA-168014	Paprok Mine	Hindu Kush	AF	35.50556	71.08056	AA
300	MA-168017	Paprok Mine	Hindu Kush	AF	35.50556	71.08056	AA
301	MA-168008	Paprok Mine	Hindu Kush	AF	35.50556	71.08056	AA
302	MA-168009	Paprok Mine	Hindu Kush	AF	35.50556	71.08056	AA
303	MA-168010	Paprok Mine	Hindu Kush	AF	35.50556	71.08056	AA
304	MA-168011	Paprok Mine	Hindu Kush	AF	35.50556	71.08056	AA
305	MA-168016	Paprok Mine	Hindu Kush	AF	35.50556	71.08056	AA
306	MA-172862	Kunar Mine	Hindu Kush	AF	n. a.	n. a.	AA
307	MA-172863	Kunar Mine	Hindu Kush	AF	n. a.	n. a.	AA
308	MA-172864	Kunar Mine	Hindu Kush	AF	n. a.	n. a.	AA
309	MA-172865	Kunar Mine	Hindu Kush	AF	n. a.	n. a.	AA
310	FG-001709	Wādī Muweilha	Eastern Desert	EG	24.860067	34.008090	CEZA
311	FG-992577	Wādī Muweilha	Eastern Desert	EG	24.860067	34.008090	DK
312	MA-175687	Wādī Muweilha	Eastern Desert	EG	24.860067	34.008090	FMM
313	FG-992232	Igla	Eastern Desert	EG	25.083359	34.633286	CEZA
314	FG-001707	Igla	Eastern Desert	EG	25.083359	34.633286	CEZA
315	MA-153113A	Igla	Eastern Desert	EG	25.083359	34.633286	DK
316	MA-153113B	Igla	Eastern Desert	EG	25.083359	34.633286	DK
317	MA-153113C	Igla	Eastern Desert	EG	25.083359	34.633286	DK
318	MA-154992	Nuweibi	Eastern Desert	EG	25.200010	34.491647	GR
319	FG-992717	Nuweibi	Eastern Desert	EG	25.200010	34.491647	GR
320	FG-011077	Nuweibi	Eastern Desert	EG	25.200010	34.491647	CEZA
321	FG-992716	Abu Dabbab	Eastern Desert	EG	25.33737	34.73813	GR
322	MA-156047	Abu Dabbab ( Wādī Quaria)	Eastern Desert	EG	25.33737	34.73813	BL
323	MA-156048	Abu Dabbab	Eastern Desert	EG	25.33737	34.73813	JC
324	MA-170964	Mina da Fonte dos Galos	Castelo Branco	PT	n. a.	n. a.	MAB
325	MA-170965	Mina da Fonte dos Galos	Castelo Branco	PT	n. a.	n. a.	MAB
326	MA-171005	Gaia Mine	Castelo Branco	PT	40.378371	-7.313165	MDT
327	MA-171006	Gaia Mine	Castelo Branco	PT	40.378371	-7.313165	MDT
328	MA-171037	Panasqueira Mine	Castelo Branco	PT	40.15395	-7.74786	MDT
329	MA-171038	Panasqueira Mine	Castelo Branco	PT	40.15395	-7.74786	MDT
330	MA-171039	Panasqueira Mine	Castelo Branco	PT	40.15395	-7.74786	MDT
331	FG-011152	Panasqueira Mine	Castelo Branco	PT	40.15395	-7.74786	CEZA
332	FG-011153	Panasqueira Mine	Castelo Branco	PT	40.15395	-7.74786	CEZA
333	MA-170967	Da Fonte do Seixo Mine	Castelo Branco	PT	40.52075	-7.29009	MAB
334	MA-170963	Quinta do Beja, Rio Torto	Castelo Branco	PT	n. a.	n. a.	MAB
335	MA-170995	Gonçalo, Belmonte	Guarda	PT	n. a.	n. a.	MDT
336	MA-170997	Vela Mine (= Alvarrões Mine?)	Guarda	PT	40.43500	-7.33500	MDT
337	MA-171014	Torrinhas Mine	Guarda	PT	n. a.	n. a.	MDT
338	MA-171028	Freixo de Numão mining field	Guarda	PT	41.08283	-7.19775	MDT
339	MA-170968	Baldio do Conde (Santa Eulália mining field?)	Guarda	PT	39.01503	-7.30756	MAB
340	MA-170969	Baldio do Conde (Santa Eulália mining field?)	Guarda	PT	39.01503	-7.30756	MAB
341	MA-171040	Santa Eulália mining field	Guarda	PT	39.01503	-7.30756	MDT
342	MA-171041	Santa Eulália mining field	Guarda	PT	39.01503	-7.30756	MDT
343	MA-171042	Santa Eulália mining field	Guarda	PT	39.01503	-7.30756	MDT
344	MA-171043	Santa Eulália mining field	Guarda	PT	39.01503	-7.30756	MDT
345	MA-170957	Rebordosa Mine	Porto	PT	41.21549	-8.41274	MAB
346	MA-171022	São Tomé de Friande (NW of Amarante)	Porto	PT	n. a.	n. a.	MDT
347	MA-170983	Covas de Estanho mining field	Viseu	PT	41.013711	-7.762062	MDT
348	MA-170984	Covas de Estanho mining field	Viseu	PT	41.013711	-7.762062	MDT
349	MA-170986	Serra de Sequeiros Mine	Viseu	PT	40.90426	-8.06903	MDT
350	MA-170988	Parada de Ester	Viseu	PT	40.935468	-8.050144	MDT
351	MA-170989	Parada de Ester	Viseu	PT	40.935468	-8.050144	MDT
352	MA-170991	Fontainhas Mine	Viseu	PT	40.770273	-7.674841	MDT
353	MA-170992	Fontainhas Mine	Viseu	PT	40.770273	-7.674841	MDT
354	MA-170993	Lagares mining field	Viseu	PT	40.78611	-7.73861	MDT
355	MA-171030	Lagares mining field	Viseu	PT	40.78611	-7.73861	CEZA
356	MA-170951	Lagares mining field	Viseu	PT	40.78611	-7.73861	MAB
357	MA-171012	Bejanca mine	Viseu	PT	40.70891	-8.03933	MDT
358	MA-171024	Bejanca mine	Viseu	PT	40.70891	-8.03933	MDT
359	MA-171003	Vales, Penalva do Castelo mining field	Viseu	PT	40.653974	-7.685981	MDT
360	MA-171031	Ribeira Mine	Bragança	PT	41.66832	-6.66161	MDT
361	MA-171032	Ribeira Mine	Bragança	PT	41.66832	-6.66161	MDT
362	MA-171033	Ribeira Mine	Bragança	PT	41.66832	-6.66161	MDT
363	MA-153250	Portelo Mine	Bragança	PT	41.93034	-6.73699	GT
364	MA-171035	Portelo Mine	Bragança	PT	41.93034	-6.73699	MDT
365	MA-171045	Portelo Mine	Bragança	PT	41.93034	-6.73699	MDT
366	MA-171046	Borralha Mine	Portalegre	PT	41.65495	-7.97872	MDT
367	MA-171047	Borralha Mine	Portalegre	PT	41.65495	-7.97872	MDT
368	MA-152702	Gondiães	Vila Real	PT	41.680831	-8.453288	AL
369	MA-170973	Sabrosa mines (Vale das Gatas mining field)	Vila Real	PT	41.252041	-7.598664	MAB
370	MA-170975	Sabrosa mines (Vale das Gatas mining field)	Vila Real	PT	41.252041	-7.598664	MAB
371	MA-170976	Sabrosa mines (Vale das Gatas mining field)	Vila Real	PT	41.252041	-7.598664	MAB
372	MA-171019	Serrinha da Cascalheira Mine	Vila Real	PT	41.24929	-7.86468	MDT
373	MA-171020	Pinheiro Manso Mine (Souto Maior Mine?)	Vila Real	PT	41.15256	-7.89724	MDT
374	MA-171016	Ribeira de Pena (Gardunho)	Vila Real	PT	41.52999	-7.78145	MDT
375	MA-171025	Plaina dos Torganos (Tresminas Mine)	Vila Real	PT	41.49278	-7.50694	MDT
376	MA-171027	Jales mining field	Vila Real	PT	41.46694	-7.58278	MDT
377	MA-171023	Santa Marinha (Aveleda)	Vila Real	PT	41.52639	-7.68361	MDT
378	MA-171036	Vinheiros mine	Vila Real	PT	41.30310	-7.57520	MDT
379	MA-170981	Bustelo Mine	Aveiro	PT	40.97857	-8.11054	MDT
380	MA-170982	Bustelo Mine	Aveiro	PT	40.97857	-8.11054	MDT
381	MA-171017	Regoufe mines	Aveiro	PT	40.90000	-8.05000	MDT
382	MA-171018	Regoufe mines	Aveiro	PT	40.90000	-8.05000	MDT
383	MA-170966	Penedo da Poça, Vale garrido, Prado	Viana do Castelo?	PT	n. a.	n. a.	MAB
384	MA-171002	Nogueira	Viana do Castelo	PT	41.96139	-8.70139	MDT
385	MA-171021	Gondar	Viana do Castelo	PT	41.81861	-8.77889	MDT
386	MA-153246	unknown river near Caminha	Viana do Castelo	PT	41.876811	-8.833295	GT
387	MA-080885	‘Viana do Castelo’ (unspecific)	Viana do Castelo	PT	n. a.	n. a.	CEZA
388	FG-011117	Minas do Fontao	Viana do Castelo	PT	41.749744	-8.662045	GR
389	MA-080777	Salamanca province	Salamanca	ES	n. a.	n. a.	CEZA
390	MA-080779	Salamanca province	Salamanca	ES	n. a.	n. a.	CEZA
391	MA-080783	Salamanca province	Salamanca	ES	n. a.	n. a.	CEZA
392	MA-080784	Salamanca province	Salamanca	ES	n. a.	n. a.	CEZA
393	MA-080785	Salamanca province	Salamanca	ES	n. a.	n. a.	CEZA
394	MA-080786	Salamanca province	Salamanca	ES	n. a.	n. a.	CEZA
395	FG-011118	Mari Tere mine	Salamanca	ES	40.944360	-6.694615	GR
396	MA-176528	Vilar de Cervos	Ourense	ES	41.880125	-7.383752	EF
397	MA-176529	Vilar de Cervos	Ourense	ES	41.880125	-7.383752	EF
398	MA-176556	Vilar de Cervos	Ourense	ES	41.880125	-7.383752	EF
399	MA-176530	Valdeorras	Ourense	ES	42.330771	-6.792489	EF
400	MA-176531	Pentes	Ourense	ES	42.016156	-7.172232	EF
401	MA-152693	Penouta mines	Ourense	ES	42.18556	-7.01389	JFP
402	MA-176532	Penouta mines	Ourense	ES	42.18556	-7.01389	MHN
403	MA-176533	Penouta mines	Ourense	ES	42.18556	-7.01389	MHN
404	MA-176534	Penouta mines	Ourense	ES	42.18556	-7.01389	MHN
405	MA-176535	Penouta mines	Ourense	ES	42.18556	-7.01389	MHN
406	MA-176539	Penouta mines	Ourense	ES	42.18556	-7.01389	MHN
407	MA-176552	Beariz	Ourense	ES	42.46866	-8.27328	MHN
408	MA-176554	Avión	Ourense	ES	42.38333	-8.25	MHN
409	MA-176555	Avión	Ourense	ES	42.38333	-8.25	MHN
410	MA-176559	Sarreaus	Ourense	ES	42.08784	-7.60348	MHN
411	MA-176560	Vilameá	Ourense	ES	41.871820	-8.099472	MHN
412	MA-176536	San Finx Mines	A Coruña	ES	42.752963	-8.821872	MHN
413	MA-176537	San Finx Mines	A Coruña	ES	42.752963	-8.821872	MHN
414	MA-176538	San Finx Mines	A Coruña	ES	42.752963	-8.821872	MHN
415	MA-176540	San Finx Mines	A Coruña	ES	42.752963	-8.821872	MHN
416	MA-176542	San Finx Mines	A Coruña	ES	42.752963	-8.821872	MHN
417	MA-176544	San Finx Mines	A Coruña	ES	42.752963	-8.821872	MHN
418	MA-176545	San Finx Mines	A Coruña	ES	42.752963	-8.821872	MHN
419	MA-176550	San Finx Mines	A Coruña	ES	42.752963	-8.821872	MHN
420	MA-153249	Lousame	A Coruña	ES	42.752963	-8.821872	GT
421	MA-176548	Lousame	A Coruña	ES	42.752963	-8.821872	MHN
422	MA-176553	Lousame	A Coruña	ES	42.752963	-8.821872	MHN
423	MA-176562	Lousame	A Coruña	ES	42.752963	-8.821872	MHN
424	MA-176547	Monte Neme	A Coruña	ES	43.274289	-8.736165	MHN
425	MA-176557	Arzúa	A Coruña	ES	42.9281	-8.1641	MHN
426	MA-176564	Portomouro	A Coruña	ES	42.966667	-8.633333	MHN
427	MA-176565	A Pobra do Caramiñal (A Magdalena mine)	A Coruña	ES	42.640588	-8.905112	MHN
428	MA-176569	O Covo	A Coruña	ES	42.642409	-8.912815	MHN
429	MA-176549	Cerro de San Cristóbal, Logrosán	Cáceres	ES	39.32148	-5.50546	MHN
430	MA-178298	Cerro de San Cristóbal, Logrosán	Cáceres	ES	39.32148	-5.50546	MOH
431	MA-178299	Cerro de San Cristóbal, Logrosán	Cáceres	ES	39.32148	-5.50546	MOH
432	MA-178300	Cerro de San Cristóbal, Logrosán	Cáceres	ES	39.32148	-5.50546	MOH
433	MA-178301	Cerro de San Cristóbal, Logrosán	Cáceres	ES	39.32148	-5.50546	MOH
434	MA-155139	Cerro de San Cristóbal, Logrosán	Cáceres	ES	39.32148	-5.50546	CEZA
435	MA-176558	Carboeiro	Pontevedra	ES	42.73333	-8.25	MHN
436	MA-176561	Goián	Pontevedra	ES	41.95	-8.76667	MHN
437	MA-176563	Forcarei (Pico do Corvo)	Pontevedra	ES	42.589236	-8.354044	MHN
Key to abbreviations:
n. a.	not available
AA	Ali Gems Pakistan, Amjad Ali, Peshawar, Pakistan
AG	Alain Guillet, St.-Omer-de-Blain, France
AL	Alexandre Lima, University Porto, Portugal
BL	Bernd Lehmann, University Clausthal-Zellerfeld, Germany
CEZA	Curt-Engelhorn-Zentrum Archäometrie Mannheim, Germany
CV	Christian Vialaron, Le Puy en Velay, France
DBM	Deutsches Bergbau Museum Bochum, Germany
DK	Dietrich Klemm, Munich, Germany
DF	Dale Foster, Baldhu, Great Britain
EF	Elin Figueiredo, University Lisbon Portugal
FD	Farahnaz Daliran, KIT, Karlsruhe, Germany
FGM	Fichtelgebirgsmuseum Wunsiedel, Germany
FMM	Fersman Mineralogical Museum, Moscow, Russian Federation
FXC	Francois-Xavier Chatenet, Soumans, France
GB	Gregor Borg, Halle (Saale), Germany
GCHD	Geological collection University Heidelberg, Germany
GK	Guy Kronz, Soleuvre, France
GR	Legacy of the collection George Rapp, University of Minnesota, Duluth, United States, dedicated to the CEZA
GT	Geoff Treseder, Pendeen, Great Britain
HK	Holger Klapproth, Freiburg, Germany
IM	Ikram Mineralogy, Peshawar, Pakistan
JC	John Chisholm, Arrowhead Resources Ltd., Australia
JE	Jason Evans, Eastleigh, Great Britain
JFP	José Fernández Pérez
MAB	Museu Alfredo Bensaúde, University Lisbon, Portugal
MDT	Museu Décio Thadeu, University Lisbon, Portugal
MH	Mike Haustein, Aue-Schwarzenberg, Germany
MHN	Museo de Historia Natural, Santiago de Copostela, Spain
MNF	Mineralien-Niederlage Technical University Bergakademie Freiberg, Germany
MOH	Mark A. Ortiz Hunt, University Sevilla, Spain
NM	Norman Moles, University of Brighton, Great Britain
OB	Owen Baker, Tamarisk, Great Britain
RT	Richard Tayler Minerals, Cobham, Great Britain
SN	Schäfer, Neuwied, Germany
SM	Stefan Meier, Marktredwitz, Germany
ST	Simon Timberlake, Ruhr University Bochum, Germany
TUF	Mineralogical collection Technical University Bergakademie Freiberg, Germany
UZ	Legacy of the collection Hans Ulrich Zwicker, University Erlangen-Nuremberg, Germany
ZK/MR	Željko Kamberović, University Belgrade, Serbia and Miljana Radivojevic, University College London, Great Britain
